# Supplementary material for: Arg/Lys-containing IDRs are cryptic binding domains for ATP and nucleic acids that interplay to modulate LLPS
Source: Commun Biol. 2022 Dec 1;5:1315. doi: 10.1038/s42003-022-04293-w (PMC9712531; doi:10.1038/s42003-022-04293-w)
Supplement: Supplementary file 3 — Supplementary Data 1 [file 42003_2022_4293_MOESM3_ESM.xlsx]

## Sheet: Fig. 1b
Tar32
0		0	0	0	0	0
0.1		0.29	0.2	0.25	0.0450925	0.246667
0.25		2.53	2.43	2.58	0.0763763	2.51333
0.5		0.69	0.62	0.51	0.0907377	0.606667
0.75		0.2	0.35	0.28	0.0750555	0.276667
1		0.1	0.2	0.16	0.0503322	0.153333
1.5		0.1	0.09	0.15	0.0321455	0.113333
2		0.06	0.12	0.15	0.0458258	0.11
3		0.05	0.11	0.14	0.0458258	0.1
A32
0		0	0	0	0	0
0.1		0.58	0.67	0.5	0.085049	0.583333
0.25		2.54	2.38	2.47	0.0802081	2.46333
0.5		0.8	0.87	0.92	0.0602771	0.863333
0.75		0.66	0.56	0.69	0.0680686	0.636667
1		0.21	0.18	0.1	0.0568624	0.163333
1.5		0.17	0.13	0.09	0.04	0.13
2		0.12	0.08	0.15	0.0351188	0.116667
2.5		0.06	0.12	0.18	0.06	0.12
3		0.11	0.06	0.17	0.0550757	0.113333
A6
0		0	0	0	0	0
0.25		0.18	0.2	0.28	0.052915	0.22
0.5		0.23	0.3	0.15	0.0750555	0.226667
0.75		0.29	0.2	0.25	0.0450925	0.246667
1		0.25	0.32	0.38	0.0650641	0.316667
1.5		0.67	0.76	0.8	0.0665833	0.743333
2		0.95	1	1.04	0.0450925	0.996667
3		1.6	1.53	1.65	0.0602771	1.59333
4		0.72	0.85	0.67	0.0929157	0.746667
5		0.07	0.1	0.18	0.0568624	0.116667

## Sheet: Fig. 1d
			ATP		A6
N265	265
S266	266
N267	267		0.042199
R268	268		0.105
Q269	269		0.168444		0.137
L270	270		0.198874		0.1246
E271	271		0.0914399		0.032955
R272	272		0.158		0.0867
S273	273		0.0615416		0.0926
G274	274		0.0223034		0.00970286
R275	275		0.081		0.053
F276	276		0.081		0.128
G277	277		0.0174857		0.00402005
G278	278		0.03		0.0183218
N279	279		0.0223363		0.023738
P280	280
G281	281		0.0109961		0.00341875
G282	282		0.00903396		0.00276134
F283	283		0.0080878		0.00450311
G284	284		0.0166206		0.00209659
N285	285		0.0201048		0.00200848
Q286	286		0.0208569		0.0312415
G287	287		0.00812026		0.0162922
G288	288		0.00903396		0.00276134
F289	289		0.0080878		0.00450311
G290	290		0.0166206		0.00209659
N291	291		0.0201048		0.00200848
S292	292		0.0512552		0.00750266
R293	293		0.0154424		0.010401
G294	294		0.0302722		0.0104915
G295	295		0.016382		0.00291383
G296	296		0.0191212		0.00251509
A297	297		0.0275234		0.016833
G298	298		0.0146813		0.0132873
L299	299		0.0131098		0.00618664
G300	300		0.00426381		0.00989505
N301	301		0.0201048		0.00200848
N302	302		0.0176645		0.0143556
Q303	303		0.0169943		0.0174588
G304	304		0.00812026		0.0162922
S305	305		0.0143721		0.00316923
N306	306		0.0300413		0.0116114
M307	307		0.0137057		0.00620116
G308	308		0.00812026		0.0162922
G309	309		0.0136027		0.00959976
G310	310		0.032		0.00318402
M311	311		0.0111935		0.0125566
N312	312		0.0279567		0.00222271
F313	313		0.016812		0.0130659
G314	314		0.036		0.0184349
A315	315		0.00482137		0.0142138
F316	316		0.0241741		0.0253078
S317	317		0.0157868		0.0139206
I318	318		0.0191521		0.0213811
N319	319		0.00971359		0.0126425
P320	320
A321	321		0.0140367		0.0184353
M322	322		0.0127217		0.00561022
M323	323		0.0274205		0.0382748
A324	324		0.0307998		0.0102182
A325	325		0.0142006		0.0148972
A326	326		0.0142006		0.0148972
Q327	327		0.0101487		0.00417254
A328	328		0.0216166		0.00550546
A329	329		0.0218841		0.0314252
L330	330		0.0187688		0.00253071
Q331	331		0.0171816		0.0295126
S332	332		0.052		0.036427
S333	333		0.0120026		0.0227682
W334	334		0.0355015		0.00406201
G335	335		0.0179677		0.0142881
M336	336		0.00757718		0.00499214
M337	337		0.022456		0.0025206
G338	338		0.0225664		0.0413348
M339	339		0.00757718		0.00499214
L340	340		0.0117597		0.0106181
A341	341		0.00923865		0.00224148
A342	342		0.00572381		0.00189235
Q343	343		0.0269619		0.0170001
Q344	344		0.0112524		0.00382232
N345	345		0.00223967		0.00400974
Q346	346		0.029337		0.0126629
S347	347		0.0103059		0.00169145
G348	348		0.0112687		0.00862699
P349	349
S350	350		0.0124656		0.0134854
G351	351		0.0225094		0.0139248
N352	352		0.0201048		0.00200848
N353	353		0.00858997		0.0141107
Q354	354		0.0200772		0.00153052
N355	355		0.00858997		0.0141107
Q356	356		0.0200772		0.00153052
G357	357		0.00426381		0.00989505
N358	358		0.0201048		0.00200848
M359	359		0.0127234		0.0112434
Q360	360		0.0357245		0.0408065
R361	361		0.0272857		0.00922465
E362	362
P363	363
N364	364		0.00959665		0.0031982
Q365	365		0.0257793		0.0034377
A366	366		0.004096		0.00691527
F367	367		0.00954869		0.0260033
G368	368		0.0104398		0
S369	369		0.0126216		0.00399222
G370	370		0.0120802		0.00357912
N371	371		0.0201048		0.00200848
N372	372		0.00223967		0.00400974
S373	373		0.006747		0.0169201
Y374	374		0.0134262		0.00937105
S375	375		0.0137257		0.00284127
G376	376		0.0123457		0.00409589
S377	377		0.0143721		0.00316923
N378	378		0.042199		0.00663097
S379	379		0.0251096		0.00407
G380	380		0.0158381		0.00100305
A381	381		0.00912255		0.000402647
A382	382		0.00760914		0.0118595
I383	383		0.0142528		0.00756108
G384	384		0.00713412		0.00193745
W385	385		0.0114466		0.00684717
G386	386		0.0165303		0.00347263
S387	387		0.0114407		0.00843501
A388	388		0.0203999		0.00497209
S389	389		0.0268907		0.00243169
N390	390		0.0127234		0.0112434
A391	391		0.00923865		0.00224148
G392	392		0.0342793		0.0104205
S393	393		0.0143721		0.00316923
G394	394		0.0120802		0.0197522
S395	395		0.0126216		0.00399222
G396	396		0.0223034		0.00970286
F397	397		0.0182905		0.00697518
N398	398		0.0133519		0.0173951
G399	399		0.00809658		0.00542189
G400	400		0.0246547		0.0125277
F401	401		0.00546883		0.00245818
G402	402		0.0158381		0.00100305
S403	403		0.0143721		0.00316923
S404	404		0.00998301		0.0081651
M405	405		0.0150333
D406	406		0.052		0.0403043
S407	407		0.026		0.0223599
K408	408		0.0218434		0.0149484
S409	409
S410	410		0.016722		0.00797466
G411	411		0.00824058		0.0053532
W412	412		0		0.00690554
G413	413
M414	414		0.133238		0.0115722

## Sheet: Fig. 1e
	0	0.5	1	2	3	4	5
Q269	0	0.0101584	0.0339483	0.081	0.127	0.135813	0.137
L270	0	0.0132361	0.031	0.0779765	0.114	0.124226	0.1246
R272	0	0.00621344	0.02	0.05	0.078	0.0849794	0.0867
S273	0	0.00777663	0.0229631	0.062	0.082	0.0909711	0.0926
R275	0	0.00170602	0.0119256	0.032	0.048	0.0528	0.053
F276	0	0	0.037	0.073	0.115408	0.1274	0.128

## Sheet: Fig. 1f
				A6		Tar32		A32
N265	265
S266	266
N267	267
R268	268
Q269	269			0.137
L270	270			0.1246
E271	271			0.032955		0.0895621		0.0703504
R272	272			0.0867		0.146		0.104
S273	273			0.0926		0.166812		0.0956259
G274	274			0.00970286		0.0253631		0.0170286
R275	275			0.053		0.098		0.0989
F276	276			0.128		0.100974		0.067934
G277	277			0.00402005		0.0710345		0.0943813
G278	278			0.0183218		0.0540529		0.0437438
N279	279			0.023738		0.0790577		0.0680959
P280	280
G281	281			0.00341875		0.00943552		0.0311686
G282	282			0.00276134		0.00773683		0.0109445
F283	283			0.00450311		0.0092583		0.0175085
G284	284			0.00209659		0.0891122		0.0994958
N285	285			0.00200848		0.00309894		0.0120707
Q286	286			0.0312415		0.105157		0.0847588
G287	287			0.0162922		0.050073		0.0511158
G288	288			0.00276134		0.00773683		0.0109445
F289	289			0.00450311		0.0092583		0.0175085
G290	290			0.00209659		0.0891122		0.0994958
N291	291			0.00200848		0.00309894		0.0120707
S292	292			0.00750266		0.052399		0.041739
R293	293			0.010401		0.10987		0.098
G294	294			0.0104915		0.1543		0.0867619
G295	295			0.00291383		0.0193938		0.0170193
G296	296			0.00251509		0.0193712		0.00922239
A297	297			0.016833		0.0452741		0.0375736
G298	298			0.0132873		0.0476187		0.050116
L299	299			0.00618664		0.0696323		0.0700232
G300	300			0.00989505		0.0131544		0.0291094
N301	301			0.00200848		0.00309894		0.0120707
N302	302			0.0143556		0.0131944		0.032164
Q303	303			0.0174588		0.00347467		0.0133268
G304	304			0.0162922		0.050073		0.0511158
S305	305			0.00316923		0.0139172		0.0125959
N306	306			0.0116114		0.00907445		0.0229202
M307	307			0.00620116		0.104483		0.0146004
G308	308			0.0162922		0.050073		0.0511158
G309	309			0.00959976		0.00479788		0.00757001
G310	310			0.00318402		0.011708		0.00806159
M311	311			0.0125566		0.0144696		0.0111026
N312	312			0.00222271		0.0104128		0.0182818
F313	313			0.0130659		0.045321		0.0355923
G314	314			0.0184349		0.0324475		0.0190401
A315	315			0.0142138		0.0302824		0.000482597
F316	316			0.0253078		0.0508547		0.0419269
S317	317			0.0139206		0.0828009		0.0383619
I318	318			0.0213811		0.0582708		0.0376443
N319	319			0.0126425		0.0204318		0.0228417
P320	320
A321	321			0.0184353		0.0527324		0.105276
M322	322			0.00561022		0.036684		0.0296323
M323	323			0.0382748		0.0843999		0.0935228
A324	324			0.0102182		0.110621		0.129261
A325	325			0.0148972		0.0718348		0.0923882
A326	326			0.0148972		0.0718348		0.0923882
Q327	327			0.00417254		0.06709		0.0977012
A328	328			0.00550546		0.0987362		0.118721
A329	329			0.0314252		0.0377834		0.0395742
L330	330			0.00253071		0.0360913		0.0494217
Q331	331			0.0295126		0.109328		0.15341
S332	332			0.036427				0.00739964
S333	333			0.0227682		0.0169938		0.0135198
W334	334			0.00406201		0.0152909		0.0155786
G335	335			0.0142881		0.0184025		0.0132825
M336	336			0.00499214		0.0113227		0.0232398
M337	337			0.0025206		0.0493798		0.0738921
G338	338			0.0413348		0.0357734		0.0386305
M339	339			0.00499214		0.0113227		0.0232398
L340	340			0.0106181		0.0888101		0.036251
A341	341			0.00224148		0.0452921		0.05191
A342	342			0.00189235		0.0510795		0.0412406
Q343	343			0.0170001		0.0290487		0.0313862
Q344	344			0.00382232		0.0874015		0.053263
N345	345			0.00400974		0.0435256		0.0531514
Q346	346			0.0126629		0.0124827		0.0169001
S347	347			0.00169145		0.0486061		0.0544452
G348	348			0.00862699		0.0190603		0.0239212
P349	349
S350	350			0.0134854		0.0296443		0.0261469
G351	351			0.0139248		0.0416293		0.0448513
N352	352			0.00200848		0.00309894		0.0120707
N353	353			0.0141107		0.00279761		0.0139727
Q354	354			0.00153052		0.0251384		0.0276853
N355	355			0.0141107		0.00279761		0.0139727
Q356	356			0.00153052		0.0251384		0.0276853
G357	357			0.00989505		0.0131544		0.0291094
N358	358			0.00200848		0.00309894		0.0120707
M359	359			0.0112434		0.0254799		0.0609753
Q360	360			0.0408065		0.0358974		0.0213117
R361	361			0.00922465		0.1287		0.1076
E362	362
P363	363
N364	364			0.0031982		0.00811676		0.0037961
Q365	365			0.0034377		0.0391037		0.0511136
A366	366			0.00691527		0.0318295		0.0356471
F367	367			0.0260033		0.0260696		0.0250575
G368	368			0		0.150527		0.131916
S369	369			0.00399222		0.000303191		0.00523811
G370	370			0.00357912		0.00343013		0.0134268
N371	371			0.00200848		0.00309894		0.0120707
N372	372			0.00400974		0.0299858		0.018192
S373	373			0.0169201		0.0062052		0.00109554
Y374	374			0.00937105		0.00751192		0.0137968
S375	375			0.00284127		0.0438431		0.0534797
G376	376			0.00409589		0.0145724		0.00772664
S377	377			0.00316923		0.0139172		0.0125959
N378	378			0.00663097		0.0118342		0.0209006
S379	379			0.00407		0.0167783		0.015258
G380	380			0.00100305		0.0379202		0.0276107
A381	381			0.000402647		0.0129608		0.00489445
A382	382			0.0118595		0.0184521		0.0128724
I383	383			0.00756108		0.0901684		0.079389
G384	384			0.00193745		0.0610854		0.05978
W385	385			0.00684717		0.0234705		0.0461183
G386	386			0.00347263		0.0455283		0.0672644
S387	387			0.00843501		0.0304455		0.0499113
A388	388			0.00497209		0.00991171		0.0143204
S389	389			0.00243169		0.045858		0.0367213
N390	390			0.0112434		0.0254799		0.0609753
A391	391			0.00224148		0.0452921		0.05191
G392	392			0.0104205		0.0100852		0.0124009
S393	393			0.00316923		0.0139172		0.0125959
G394	394			0.0197522		0.00302877		0.0115224
S395	395			0.00399222		0.000303191		0.00523811
G396	396			0.00970286		0.0253631		0.0170286
F397	397			0.00697518		0.00526942		0.0150799
N398	398			0.0173951		0.0439878		0.0281235
G399	399			0.00542189		0.023248		0.0143279
G400	400			0.0125277		0.0111996		0.0210628
F401	401			0.00245818		0.0289909		0.00727257
G402	402			0.00100305		0.0379202		0.0276107
S403	403			0.00316923		0.0139172		0.0125959
S404	404			0.0081651		0.0236576		0.006911
M405	405
D406	406			0.0403043				0.0482252
S407	407			0.0223599		0.18		0.192514
K408	408			0.0149484		0.143		0.0973
S409	409
S410	410			0.00797466		0.0494628		0.0450564
G411	411			0.0053532		0.0717887		0.0481665
W412	412			0.00690554				0.0124581
G413	413
M414	414			0.0115722

## Sheet: Fig. 2b
A6
0		0.29	0.24	0.16	0.23	0.0655744
0.5		0.15	0.27	0.21	0.21	0.06
0.75		0.28	0.16	0.14	0.193333	0.0757188
1		0.27	0.2	0.11	0.193333	0.0802081
1.5		0.21	0.15	0.28	0.213333	0.0650641
2		0.29	0.15	0.2	0.213333	0.070946
3		0.16	0.16	0.28	0.2	0.069282
4		0.29	0.12	0.18	0.196667	0.0862168
5		0.15	0.28	0.2	0.21	0.0655744
A32
0		0.27	0.32	0.23	0.273333	0.0450925
0.05		0.43	0.33	0.27	0.343333	0.080829
0.1		0.6	0.51	0.65	0.586667	0.070946
0.25		0.91	1.03	0.88	0.94	0.0793725
0.5		1.55	1.63	1.48	1.55333	0.0750555
0.75		0.45	0.63	0.52	0.533333	0.0907377
1		0.11	0.07	0.21	0.13	0.072111
1.5		0.09	0.15	0.2	0.146667	0.0550757
2		0.09	0.2	0.17	0.153333	0.0568624
2.5		0.15	0.08	0.2	0.143333	0.0602771
3		0.09	0.17	0.11	0.123333	0.0416333
Tar32
0		0.28	0.14	0.18	0.2	0.072111
0.05		0.47	0.61	0.52	0.533333	0.070946
0.1		0.52	0.48	0.6	0.533333	0.061101
0.25		0.78	0.71	0.6	0.696667	0.0907377
0.5		1.65	1.58	1.54	1.59	0.0556776
0.75		0.58	0.43	0.62	0.543333	0.100167
1		0.1	0.27	0.21	0.193333	0.0862168
1.5		0.12	0.23	0.16	0.17	0.0556776
2		0.21	0.14	0.1	0.15	0.0556776
3		0.15	0.1	0.08	0.11	0.0360555

## Sheet: Fig. 3b
A6
0		0	0	0	0	0
0.5		0.15	0.06	0.08	0.0966667	0.0472582
0.75		0.12	0.09	0.07	0.0933333	0.0251661
1		0.14	0.03	0.07	0.08	0.0556776
1.5		0.16	0.1	0.04	0.1	0.06
2		0.04	0.12	0.15	0.103333	0.0568624
2.5		0.12	0.14	0.05	0.103333	0.0472582
3		0.07	0.17	0.1	0.113333	0.051316
4		0.15	0.1	0.07	0.106667	0.0404145
5		0.04	0.11	0.15	0.1	0.0556776
A32
0		0	0	0	0	0
0.1		0.6	0.5	0.66	0.586667	0.080829
0.25		1.28	1.2	1.12	1.2	0.08
0.5		0.76	0.7	0.82	0.76	0.06
0.75		0.63	0.58	0.5	0.57	0.0655744
1		0.08	0.14	0.04	0.0866667	0.0503322
1.5		0.08	0.16	0.04	0.0933333	0.061101
2		0.09	0.12	0,04	0.105	0.0212132
2.5		0.17	0.1	0.04	0.103333	0.0650641
3		0.03	0.15	0.1	0.0933333	0.0602771
Tar32
0		0	0	0	0	0
0.1		0.54	0.64	0.47	0.55	0.08544
0.25		1.42	1.52	1.38	1.44	0.072111
0.5		1.01	0.87	0.94	0.94	0.07
0.75		0.68	0.74	0.6	0.673333	0.0702377
1		0.09	0.18	0.15	0.14	0.0458258
1.5		0.19	0.05	0.06	0.1	0.0781025
2		0.1	0.16	0.04	0.1	0.06

## Sheet: Fig. 3d
		ATP		A6
N265
S266
N267
R268		0.137007		0.133287
Q269		0.216726		0.12576
L270		0.196599		0.094
E271		0.164613		0.0804035
R272		0.153628		0.0795246
S273		0.0971508		0.0653
G274		0.00504209		0.0150424
R275		0.068		0.049
F276		0.0774322		0.102
G277		0.010266
G278		0.0125632		0.0095171
N279		0.0289039		0.0333357
P280
G281		0.0134677		0.0123277
G282		0.00834847		0.00439723
F283		0.0105927		0.00819757
G284		0.00999053		0.0160187
N285		0.000746324		0.00555257
Q286		0.0176692		0.0184988
G287		0.0023927		0.00617574
G288		0.00834847		0.00439723
F289		0.0105927		0.00819757
G290		0.00999053		0.0160187
N291		0.000746324		0.00555257
S292		0.00638163		0.011782
R293		0.00148301		0.00570174
G294		0.0159717		0.021016
G295		0		0.00365809
G296		0.00792945		0.00131115
A297		0.00322229		0.0111026
G298		0.00418761		0.0188134
L299		0.0109535		0.0237698
G300		0.00694643		0.00230729
N301		0.000746324		0.00555257
N302		0.00251877		0.00377831
Q303		0.00622603		0.00575807
G304		0.0023927		0.00617574
S305		0.00543812		0.00331954
N306		0.0113676		0.00124579
M307		0.00763345		0.01267
G308		0.0023927		0.00617574
G309		0.00937954		0.0100138
G310		0.0136639		0.00573807
M311
N312
F313
G314
A315
F316
S317
I318
N319
P320
A321
M322
M323
A324
A325
A326
Q327
A328
A329
L330
Q331
S332
S333
W334
G335
M336
M337
G338
M339
L340
A341
A342
Q343
Q344
N345		0.00346394		0.00356506
Q346		0.00538002		0.0109481
S347		0.0118171		0.0218326
G348		0.00348352		0.00798077
P349
S350		0.00250178		0.0137108
G351		0.0157544		0.0181356
N352		0.000746324		0.00555257
N353		0.00614555		0.0106455
Q354		0.00237739		0.0125299
N355		0.00614555		0.0106455
Q356		0.00237739		0.0125299
G357		0.00694643		0.00230729
N358		0.000746324		0.00555257
M359		0.00684003		0.0113682
Q360		0.0230535		0.00109444
R361		0.0100223		0.0204547
E362				0.0102743
P363
N364		0.0173804		0.00806452
Q365		0.00315089		0.0139945
A366		0.00929933		0.0129308
F367		0.010444		0.0111088
G368		0.000842926		0.00196528
S369		0.0021487		0.000776032
G370		0.00681754		0.000560803
N371		0.000746324		0.00555257
N372		0.00346394		0.00356506
S373		0.00174562		0.00672663
Y374		0.00764908		0.00353832
S375		0.00182332		0.0179284
G376		0.00531605		0.00512519
S377		0.00543812		0.00331954
N378		0.0213246		0.0272868
S379		0.00341658		0.0157737
G380		0.00469345		0.0112171
A381		0.000724017		0.0072471
A382		0.00187524		0.0163565
I383		0.023066		0.0174621
G384		0.0125512		0.0211954
W385		0.0103466		0.0115075
G386		0.0117918		0.00452575
S387		0.00543373		0.00369163
A388		0.00175588		0.00777381
S389		0.00793165		0.0022887
N390		0.00684003		0.0113682
A391		0.00236231		0.0133514
G392		0.00463243		0.00780357
S393		0.00543812		0.00331954
G394		0.00681754		0.00202425
S395		0.0021487		0.000776032
G396		0.00504209		0.0150424
F397		0.00157373		0.0136771
N398		0.00155206		0.0106866
G399		0.0075634		0.00309193
G400		0.00355677		0.0152738
F401		0.00357393		0.011062
G402		0.00469345		0.0112171
S403		0.00543812		0.00331954
S404		0.0098338		0.0028035
M405
D406		0.049		0.0106387
S407		0.0416783		0.0120245
K408		0.00358129		0.0119451
S409
S410		0.0133897		0.0184442
G411		0.00902727		0.0126015
W412		0.00196311		0.00321566
G413
M414		0.146661		0.0210199

## Sheet: Fig. 3f
			A6		A32		Tar32
N265
S266
N267
R268			0.133287
Q269			0.12576
L270			0.094		0.254555		0.37079
E271			0.0804035		0.0839039		0.102423
R272			0.0795246		0.126		0.148
S273			0.0653		0.143391
G274			0.0150424		0.00763008		0.0172463
R275			0.049		0.165		0.153
F276			0.102		0.0116232		0.138738
G277					0.00343238
G278			0.0095171		0.0268901		0.0503544
N279			0.0333357		0.165108		0.292291
P280
G281			0.0123277		0.0163792		0.0165572
G282			0.00439723		0.0142867		0.00857126
F283			0.00819757		0.0169869		0.0122596
G284			0.0160187		0.0208127		0.0783841
N285			0.00555257		0.017032		0.0152961
Q286			0.0184988		0.0606999		0.103086
G287			0.00617574		0.0160285		0.039859
G288			0.00439723		0.0142867		0.00857126
F289			0.00819757		0.0169869		0.0122596
G290			0.0160187		0.0208127		0.0783841
N291			0.00555257		0.017032		0.0152961
S292			0.011782		0.0334776		0.0481097
R293			0.00570174		0.125		0.125
G294			0.021016		0.176		0.165
G295			0.00365809		0.0100797		0.00696195
G296			0.00131115		0.0024034		0.00552725
A297			0.0111026		0.0219216		0.0360576
G298			0.0188134		0.0454772		0.0579858
L299			0.0237698		0.0480191		0.0622036
G300			0.00230729		0.0215618		0.0358572
N301			0.00555257		0.017032		0.0152961
N302			0.00377831		0.00865488		0.0182069
Q303			0.00575807		0.0076986		0.0371934
G304			0.00617574		0.0160285		0.039859
S305			0.00331954		0.0170877		0.0454099
N306			0.00124579		0.0115421		0.00503049
M307			0.01267		0.0261009		0.0301164
G308			0.00617574		0.0160285		0.039859
G309			0.0100138		0.0230346		0.0322162
G310			0.00573807		0.00885054		0.00298883
M311
N312
F313
G314
A315
F316
S317
I318
N319
P320
A321
M322
M323
A324
A325
A326
Q327
A328
A329
L330
Q331
S332
S333
W334
G335
M336
M337
G338
M339
L340
A341
A342
Q343
Q344
N345			0.00356506		0.0283034		0.0196035
Q346			0.0109481		0.0272146		0.0122703
S347			0.0218326		0.0499916		0.0663049
G348			0.00798077		0.0175743		0.0249555
P349
S350			0.0137108		0.0327249		0.0407693
G351			0.0181356		0.0196558		0.0527683
N352			0.00555257		0.017032		0.0152961
N353			0.0106455		0.0222167		0.0254474
Q354			0.0125299		0.0263664		0.0404866
N355			0.0106455		0.0222167		0.0254474
Q356			0.0125299		0.0263664		0.0404866
G357			0.00230729		0.0215618		0.0358572
N358			0.00555257		0.017032		0.0152961
M359			0.0113682		0.0370423		0.0221101
Q360			0.00109444		0.0328417		0.0410892
R361			0.0204547		0.121		0.143
E362			0.0102743		0.086		0.157233
P363
N364			0.00806452		0.0264925		0.010691
Q365			0.0139945		0.0111877		0.0384537
A366			0.0129308		0.0400583		0.0469525
F367			0.0111088		0.064397		0.0653089
G368			0.00196528		0.070312		0.174475
S369			0.000776032		0.0206404		0.0181388
G370			0.000560803		0.00872929		0.00269196
N371			0.00555257		0.017032		0.0152961
N372			0.00356506		0.0283034		0.0196035
S373			0.00672663		0.00131		0.0221916
Y374			0.00353832		0.0104907		0.00690827
S375			0.0179284		0.0375351		0.0688358
G376			0.00512519		0.0190024		0.00684693
S377			0.00331954		0.0170877		0.0454099
N378			0.0272868		0.0352944		0.0331666
S379			0.0157737		0.0123457		0.011511
G380			0.0112171		0.0159016		0.0142929
A381			0.0072471		0.0136465		0.0128113
A382			0.0163565		0.0349531		0.0444897
I383			0.0174621		0.0696925		0.110926
G384			0.0211954		0.0606715		0.0835518
W385			0.0115075		0.0103848		0.0196187
G386			0.00452575		0.0481307		0.0951792
S387			0.00369163		0.0050164		0.0175344
A388			0.00777381		0.0128603		0.0214836
S389			0.0022887		0.0277154		0.0439467
N390			0.0113682		0.0370423		0.0221101
A391			0.0133514		0.02957		0.0381621
G392			0.00780357		0.00697572		0.00672487
S393			0.00331954		0.0170877		0.0454099
G394			0.00202425		0.00328474		0.00535508
S395			0.000776032		0.0206404		0.0181388
G396			0.0150424		0.00763008		0.0172463
F397			0.0136771		0.0207339		0.0153028
N398			0.0106866		0.0269693		0.057853
G399			0.00309193		0.0335646		0.0129453
G400			0.0152738		0.0271265		0.0316141
F401			0.011062		0.0304215		0.0355926
G402			0.0112171		0.0159016		0.0142929
S403			0.00331954		0.0170877		0.0454099
S404			0.0028035		0.0123282		0.00632508
M405
D406			0.0106387		0.0577629		0.0540803
S407			0.0120245		0.113812		0.112
K408			0.0119451		0.105		0.106
S409
S410			0.0184442		0.0425985		0.0714479
G411			0.0126015		0.0152982		0.0748011
W412			0.00321566		0.0103848
G413
M414			0.0210199

## Sheet: Fig. 3e
	0	0.5	1	2	3	4	5
R268	0	0.0167995	0.0452974	0.0826326	0.127	0.130565	0.133287
Q269	0	0.0267631	0.045166	0.0894908	0.119	0.124141	0.12576
L270	0	0.0235225	0.041638	0.071	0.088	0.0936624	0.094
E271	0	0.0219113	0.0346857	0.052	0.0704903	0.0772169	0.0804035
R272	0	0.0143376	0.0322873	0.0502986	0.072	0.076	0.0795246
S273	0	0.0127618	0.0236953	0.0464998	0.0591134	0.064581	0.0653
R275	0	0.0100131	0.0193042	0.032	0.046	0.0494596	0.049
F276	0	0.00929495	0.031	0.065	0.0922599	0.100057	0.102

## Sheet: Fig. 4a
Del
0		1.48	1.3	1.37	0.0907377	1.38333
25		1.45	1.27	1.37	0.090185	1.36333
100		1.29	1.21	1.32	0.0568624	1.27333
250		1.09	1.15	1.02	0.0650641	1.08667
500		0.5	0.45	0,37	0.0353553	0.475
750		0.12	0.21	0.17	0.0450925	0.166667
1000		0.09	0.12	0.17	0.0404145	0.126667
